# Supplementary material for: 2D Zinc-Based Metal–Organic Complexes Derived N-Doped Porous Carbon Nanosheets as Durable Air Cathode for Rechargeable Zn–Air Batteries
Source: Polymers (Basel). 2022 Jun 25;14(13):2581. doi: 10.3390/polym14132581 (PMC9269493; doi:10.3390/polym14132581)
Supplement: Supplementary file 1 [file polymers-14-02581-s001.zip]

Archive with 1 entries (1 files):
- polymers-1763318-supplementary.pdf
